# Supplementary material for: The Influence of Promoter Architectures and Regulatory Motifs on Gene Expression in Escherichia coli
Source: PLoS One. 2014 Dec 30;9(12):e114347. doi: 10.1371/journal.pone.0114347 (PMC4280137; doi:10.1371/journal.pone.0114347)
Supplement: S1 Table — All TFs and their associated number of binding sites, the number of operons regulated, and the total number of genes (coding sequences) regulated by each TF (RegulonDB 8.5). (CSV) [file pone.0114347.s004.csv]

# TF	#operons	#genes	#binding sites
# Binding sites regulating multiple operons are counted once per operon.
CRP	221	495	320
FNR	108	296	131
Fis	96	225	237
IHF	76	219	114
H-NS	70	179	105
ArcA	64	172	118
Fur	63	129	122
Lrp	41	103	103
Cra	39	78	47
CpxR	37	63	70
NsrR	34	83	43
PhoP	33	55	36
LexA	32	56	44
NarL	32	121	98
PhoB	30	60	38
SoxS	25	38	29
MarA	24	38	24
OxyR	21	33	44
FlhDC	20	80	30
PurR	19	31	21
Rob	17	26	17
GadX	16	28	37
ArgR	15	37	34
NagC	15	35	23
OmpR	13	17	24
RcsB	13	21	13
GadE	13	28	16
FadR	13	18	16
NtrC	13	44	28
NarP	11	49	21
CsgD	11	23	24
ArgP	10	14	20
MetJ	10	15	30
PdhR	10	42	10
CytR	10	13	23
TyrR	9	12	19
IscR	9	32	13
FliZ	9	20	9
CysB	9	24	11
Nac	9	20	15
EvgA	8	18	10
ModE	8	46	8
BasR	7	11	7
RutR	7	17	7
DnaA	7	12	15
LeuO	7	20	14
GntR	6	12	13
ExuR	6	8	11
RcdA	6	9	9
GadE-RcsB	6	9	6
GadW	6	14	20
AraC	6	11	20
DpiA	5	11	9
FhlA	5	30	8
UxuR	5	8	9
HU	5	9	6
MetR	5	5	8
GalR	5	10	12
GalS	5	10	12
MalT	5	10	20
RcsAB	5	16	7
Mlc	5	10	7
MatA	5	8	5
TorR	5	12	12
TrpR	5	12	10
HypT	5	13	5
GlpR	4	9	23
AdiY	4	8	4
RstA	4	10	4
DcuR	4	9	6
MntR	4	5	6
MlrA	4	8	4
CdaR	4	10	4
AscG	4	5	9
Zur	4	6	4
MprA	3	6	3
NanR	3	8	9
LrhA	3	4	3
IdnR	3	7	4
DeoR	3	6	8
CreB	3	5	3
NrdR	3	9	6
GcvA	3	5	8
Ada	3	4	4
NhaR	3	7	7
CueR	3	7	3
SoxR	3	3	3
SdiA	3	5	5
StpA	3	5	3
NadR	3	4	3
AcrR	3	4	3
RhaS	3	6	8
AllR	3	9	3
MqsA	3	4	5
BaeR	3	8	4
SgrR	3	9	3
AgaR	3	11	11
PspF	3	7	5
RbsR	3	9	3
BolA	2	2	2
RcsB-BglJ	2	4	2
HdfR	2	5	2
MelR	2	3	10
Dan	2	4	6
YdeO	2	5	2
BirA	2	5	2
PrpR	2	5	4
DsdC	2	3	2
CadC	2	3	2
UlaR	2	7	4
IlvY	2	2	4
CynR	2	4	4
NorR	2	3	6
LysR	2	2	2
QseB	2	4	3
CusR	2	6	2
DinJ-YafQ	2	3	2
EnvY	2	2	2
AppY	2	10	2
GlcC	2	7	2
PutA	2	2	5
MurR	2	3	3
RcnR	2	3	4
UidR	2	4	2
XylR	2	6	4
LsrR	2	9	2
MalI	2	3	2
PuuR	2	7	8
AsnC	2	4	8
YqjI	2	2	2
BetI	2	4	2
CspA	2	2	4
FabR	2	2	2
PepA	2	3	3
AlsR	2	6	2
McbR	2	4	3
PaaX	2	12	2
Cbl	2	9	2
CaiF	2	10	8
YiaJ	2	10	2
ZraR	2	3	4
DhaR	2	4	2
DicA	2	8	2
MngR	2	3	4
FucR	2	7	2
IclR	2	4	8
HcaR	2	6	2
ChbR	1	6	2
GatR	1	6	1
BluR	1	4	1
LacI	1	3	3
AccB	1	2	1
FeaR	1	1	1
ZntR	1	1	1
KdgR	1	2	2
HipAB	1	2	4
TdcA	1	7	1
SlyA	1	1	6
AlaS	1	1	1
YqhC	1	2	2
TdcR	1	7	1
RelB-RelE	1	3	4
YehT	1	1	1
EnvR	1	2	1
GutM	1	7	1
MarR	1	3	2
XapR	1	2	2
MazE	1	3	2
KdpE	1	4	1
ArsR	1	3	1
UhpA	1	1	2
YpdB	1	1	2
MhpR	1	6	1
YeiL	1	1	1
CsiR	1	5	1
NemR	1	3	1
MazE-MazF	1	3	2
ComR	1	1	1
NikR	1	6	1
MtlR	1	3	1
EbgR	1	2	1
YefM	1	2	2
AtoC	1	4	2
GlrR	1	1	3
LldR	1	3	2
RhaR	1	2	2
HipB	1	2	4
AllS	1	3	1
YefM-YoeB	1	2	2
RtcR	1	2	1
HyfR	1	12	1
AidB	1	1	1
TreR	1	2	2
PgrR	1	4	1
RelB	1	3	2
GutR	1	7	1
