# Supplementary material for: The Influence of Promoter Architectures and Regulatory Motifs on Gene Expression in Escherichia coli
Source: PLoS One. 2014 Dec 30;9(12):e114347. doi: 10.1371/journal.pone.0114347 (PMC4280137; doi:10.1371/journal.pone.0114347)
Supplement: S2 Table — TFs which are significantly enriched for multiple binding sites per operon, compared to the random promoter architecture model. (CSV) [file pone.0114347.s005.csv]

# Col 1. TF
# Col 2. Operons with 2 binding sites
# Col 3. Total number of operons
# Col 4. Expected number of operons with 2 binding sites in random model
# Col 5. p-value
OxyR	19	44	0.693629	1.90735*10^-31
ArgR	15	34	0.41442	3.42363*10^-27
NarP	10	21	0.15665	7.71642*10^-22
NarL	25	98	3.34892	1.41931*10^-19
Fis	52	237	17.8469	2.67649*10^-17
TyrR	8	19	0.127749	1.96304*10^-16
FlhDC	10	30	0.322305	1.00036*10^-15
IHF	25	114	4.4857	1.47672*10^-15
CRP	67	320	30.7711	3.50518*10^-14
CytR	8	23	0.188442	4.79002*10^-14
NagC	8	23	0.188442	4.79002*10^-14
CsgD	8	24	0.205419	1.42169*10^-13
MetJ	9	30	0.322305	1.99706*10^-13
NtrC	8	28	0.280492	5.59652*10^-12
Fur	23	122	5.11062	8.7817*10^-12
TorR	5	12	0.0495674	1.50617*10^-11
ArcA	22	118	4.79352	1.83313*10^-11
GntR	5	13	0.0585355	6.49397*10^-11
AraC	6	20	0.141837	2.26352*10^-10
GadW	6	20	0.141837	2.26352*10^-10
Lrp	18	103	3.68774	6.83994*10^-10
TrpR	4	10	0.033847	1.52166*10^-9
LexA	9	44	0.693629	1.81525*10^-9
GadX	8	37	0.490883	2.03808*10^-9
NrdR	3	6	0.0113165	6.46287*10^-9
CpxR	12	70	1.73693	1.11666*10^-8
ArgP	5	20	0.141837	3.97938*10^-8
MalT	5	20	0.141837	3.97938*10^-8
FhlA	3	8	0.0210922	1.80039*10^-7
GcvA	3	8	0.0210922	1.80039*10^-7
MetR	3	8	0.0210922	1.80039*10^-7
RhaS	3	8	0.0210922	1.80039*10^-7
DnaA	4	15	0.0786791	2.11763*10^-7
OmpR	5	24	0.205419	4.04274*10^-7
NanR	3	9	0.027098	5.38284*10^-7
RcdA	3	9	0.027098	5.38284*10^-7
UxuR	3	9	0.027098	5.38284*10^-7
FNR	19	131	5.85757	5.46306*10^-7
NsrR	7	43	0.662594	9.50819*10^-7
CynR	2	4	0.00453343	1.71461*10^-6
IlvY	2	4	0.00453343	1.71461*10^-6
MngR	2	4	0.00453343	1.71461*10^-6
PrpR	2	4	0.00453343	1.71461*10^-6
RcnR	2	4	0.00453343	1.71461*10^-6
UlaR	2	4	0.00453343	1.71461*10^-6
XylR	2	4	0.00453343	1.71461*10^-6
ZraR	2	4	0.00453343	1.71461*10^-6
AgaR	3	11	0.0413373	2.93551*10^-6
ExuR	3	11	0.0413373	2.93551*10^-6
GalR	3	12	0.0495674	5.84119*10^-6
GalS	3	12	0.0495674	5.84119*10^-6
MqsA	2	5	0.00755001	8.56009*10^-6
PspF	2	5	0.00755001	8.56009*10^-6
PutA	2	5	0.00755001	8.56009*10^-6
IscR	3	13	0.0585355	0.0000107867
GlpR	4	23	0.188442	0.0000149738
LeuO	3	14	0.06824	0.0000187596
DcuR	2	6	0.0113165	0.0000256285
MntR	2	6	0.0113165	0.0000256285
NorR	2	6	0.0113165	0.0000256285
Nac	3	15	0.0786791	0.0000310546
FadR	3	16	0.0898513	0.0000493237
Cra	6	47	0.790845	0.0000577724
Mlc	2	7	0.0158311	0.0000596494
NhaR	2	7	0.0158311	0.0000596494
RcsAB	2	7	0.0158311	0.0000596494
PhoB	5	38	0.517768	0.000077285
AsnC	2	8	0.0210922	0.000118939
CaiF	2	8	0.0210922	0.000118939
PuuR	2	8	0.0210922	0.000118939
SoxS	4	29	0.301043	0.000120874
AscG	2	9	0.027098	0.000213337
DpiA	2	9	0.027098	0.000213337
MelR	2	10	0.033847	0.000354132
H-NS	11	105	3.82748	0.0007051
AtoC	1	2	0.000756716	0.000756716
ChbR	1	2	0.000756716	0.000756716
KdgR	1	2	0.000756716	0.000756716
LldR	1	2	0.000756716	0.000756716
MarR	1	2	0.000756716	0.000756716
MazE	1	2	0.000756716	0.000756716
MazE-MazF	1	2	0.000756716	0.000756716
RelB	1	2	0.000756716	0.000756716
RhaR	1	2	0.000756716	0.000756716
TreR	1	2	0.000756716	0.000756716
UhpA	1	2	0.000756716	0.000756716
XapR	1	2	0.000756716	0.000756716
YefM	1	2	0.000756716	0.000756716
YefM-YoeB	1	2	0.000756716	0.000756716
YpdB	1	2	0.000756716	0.000756716
YqhC	1	2	0.000756716	0.000756716
GlrR	1	3	0.00226843	0.00226843
LacI	1	3	0.00226843	0.00226843
McbR	1	3	0.00226843	0.00226843
MurR	1	3	0.00226843	0.00226843
PepA	1	3	0.00226843	0.00226843
QseB	1	3	0.00226843	0.00226843
Ada	1	4	0.00453343	0.00453172
BaeR	1	4	0.00453343	0.00453172
CspA	1	4	0.00453343	0.00453172
HipAB	1	4	0.00453343	0.00453172
HipB	1	4	0.00453343	0.00453172
IdnR	1	4	0.00453343	0.00453172
RelB-RelE	1	4	0.00453343	0.00453172
SdiA	1	5	0.00755001	0.00754145
PhoP	3	36	0.464696	0.00922174
PurR	2	21	0.15665	0.00934383
Dan	1	6	0.0113165	0.0112908
HU	1	6	0.0113165	0.0112908
SlyA	1	6	0.0113165	0.0112908
DeoR	1	8	0.0210922	0.020973
IclR	1	8	0.0210922	0.020973
EvgA	1	10	0.033847	0.0334915
CysB	1	11	0.0413373	0.0407804
GadE	1	16	0.0898513	0.0868369
