# Supplementary material for: The Influence of Promoter Architectures and Regulatory Motifs on Gene Expression in Escherichia coli
Source: PLoS One. 2014 Dec 30;9(12):e114347. doi: 10.1371/journal.pone.0114347 (PMC4280137; doi:10.1371/journal.pone.0114347)
Supplement: S3 Table — TF pairs which show significant enrichment for coregulation of operons, compared to the random promoter architecture model. (CSV) [file pone.0114347.s006.csv]

# Col 1: TF 1
# Col 2: TF 2
# Col 3: Total number of binding sites for TF 1
# Col 4: Total number of binding sites for TF 2
# Col 5: Number of coregulated operons
# Col 6: Expected number of coregulated operons in random model
# Col 7: p-value
Ada	AidB	4	1	1	0.00151229	0.00151229
AdiY	ArcA	4	118	1	0.170882	0.160322
AdiY	ArgR	4	34	1	0.0507835	0.0498519
AdiY	FliZ	4	9	1	0.0135695	0.0135082
AdiY	Fur	4	122	1	0.176419	0.165171
AdiY	GadE-RcsB	4	6	1	0.00905658	0.00903097
AdiY	HdfR	4	2	1	0.00302343	0.00302172
AdiY	Lrp	4	103	1	0.149975	0.141823
AdiY	Nac	4	15	1	0.0225647	0.022387
AdiY	PhoB	4	38	1	0.0566732	0.0555105
AdiY	PhoP	4	36	1	0.0537305	0.0526865
AdiY	RutR	4	7	1	0.010562	0.0105262
AdiY	SdiA	4	5	1	0.00755001	0.00753291
AdiY	TorR	4	12	1	0.0180722	0.0179602
AppY	NarL	2	98	1	0.0715319	0.0702653
AppY	NarP	2	21	1	0.0157716	0.0157124
ArcA	CaiF	118	8	1	0.341249	0.294743
ArcA	HypT	118	5	1	0.213522	0.196178
ArcA	IclR	118	8	1	0.341249	0.294743
ArcA	LldR	118	2	1	0.0855059	0.0836929
ArcA	Mlc	118	7	1	0.298705	0.263322
ArcA	ModE	118	8	1	0.341249	0.294743
ArcA	MqsA	118	5	1	0.213522	0.196178
ArcA	NarP	118	21	1	0.891404	0.599179
ArcA	NtrC	118	28	1	1.18542	0.703966
ArcA	RhaS	118	8	1	0.341249	0.294743
ArcA	SdiA	118	5	1	0.213522	0.196178
ArcA	SoxR	118	3	1	0.12821	0.122852
ArcA	TorR	118	12	1	0.511101	0.407478
ArcA	TreR	118	2	1	0.0855059	0.0836929
ArgP	LysR	20	2	1	0.0150263	0.0149726
ArgP	Nac	20	15	1	0.112145	0.106727
ArgP	NrdR	20	6	1	0.0450106	0.0442156
ArgP	PhoB	20	38	1	0.281662	0.247742
ArgR	Fur	34	122	1	1.48275	0.782438
ArgR	GadE	34	16	1	0.202216	0.184601
ArgR	HdfR	34	2	1	0.0254109	0.0252542
ArgR	H-NS	34	105	1	1.28403	0.732034
ArgR	Lrp	34	103	1	1.26049	0.72536
ArgR	Nac	34	15	1	0.189649	0.174165
ArgR	PepA	34	3	1	0.038102	0.037634
ArgR	PhoP	34	36	1	0.451588	0.367087
ArgR	PurR	34	21	1	0.264911	0.234783
ArgR	RutR	34	7	1	0.0887704	0.0855558
AsnC	Nac	8	15	1	0.0450613	0.0442399
BasR	Cra	7	47	1	0.122119	0.116032
BasR	CRP	7	320	1	0.754787	0.550456
BasR	CsgD	7	24	1	0.0628966	0.0612933
BasR	FliZ	7	9	1	0.0237197	0.0235062
BasR	H-NS	7	105	1	0.267056	0.238592
BasR	MarA	7	24	1	0.0628966	0.0612933
BasR	MlrA	7	4	1	0.010562	0.0105262
BasR	NagC	7	23	1	0.0602985	0.0588269
BasR	NanR	7	9	1	0.0237197	0.0235062
BasR	OmpR	7	24	1	0.0628966	0.0612933
BasR	PdhR	7	10	1	0.0263453	0.0260788
BasR	PhoP	7	36	1	0.0939219	0.0903218
BasR	PutA	7	5	1	0.0131975	0.0131379
BasR	RcdA	7	9	1	0.0237197	0.0235062
BasR	RcsAB	7	7	1	0.0184626	0.0183377
BasR	RstA	7	4	1	0.010562	0.0105262
CadC	ArcA	2	118	1	0.0855059	0.0836929
CadC	GadE-RcsB	2	6	1	0.00453172	0.00452744
CadC	GadX	2	37	1	0.0276221	0.0274364
CadC	LeuO	2	14	1	0.0105421	0.0105163
CadC	MlrA	2	4	1	0.00302343	0.00302172
ChbR	CRP	2	320	1	0.216061	0.204423
ChbR	NagC	2	23	1	0.0172607	0.0171895
CpxR	Cra	70	47	1	1.19281	0.704335
CpxR	EvgA	70	10	1	0.257331	0.229825
CpxR	Fur	70	122	1	3.01218	0.955748
CpxR	GadE	70	16	1	0.410799	0.341196
CpxR	MlrA	70	4	1	0.103166	0.0992955
CpxR	PdhR	70	10	1	0.257331	0.229825
CpxR	RcsAB	70	7	1	0.180336	0.167152
Cra	CsgD	47	24	1	0.416021	0.343922
Cra	HypT	47	5	1	0.0872934	0.0843586
Cra	IclR	47	8	1	0.139511	0.131447
Cra	MtlR	47	1	1	0.0174851	0.0174851
Cra	SgrR	47	3	1	0.0524157	0.051524
CreB	MalT	3	20	1	0.0225309	0.0223704
CRP	AgaR	320	11	1	1.1843	0.715003
CRP	ComR	320	1	1	0.108072	0.108072
CRP	CreB	320	3	1	0.32397	0.290331
CRP	CsgD	320	24	1	2.57133	0.934842
CRP	CsiR	320	1	1	0.108072	0.108072
CRP	CspA	320	4	1	0.431796	0.366929
CRP	DinJ-YafQ	320	2	1	0.216061	0.204423
CRP	EbgR	320	1	1	0.108072	0.108072
CRP	EnvY	320	2	1	0.216061	0.204423
CRP	EvgA	320	10	1	1.07705	0.680633
CRP	GcvA	320	8	1	0.862288	0.598896
CRP	GlcC	320	2	1	0.216061	0.204423
CRP	GutM	320	1	1	0.108072	0.108072
CRP	GutR	320	1	1	0.108072	0.108072
CRP	HU	320	6	1	0.647205	0.496139
CRP	HyfR	320	1	1	0.108072	0.108072
CRP	HypT	320	5	1	0.539541	0.435232
CRP	IclR	320	8	1	0.862288	0.598896
CRP	LeuO	320	14	1	1.50559	0.797409
CRP	LexA	320	44	1	4.679	0.993159
CRP	MarR	320	2	1	0.216061	0.204423
CRP	MatA	320	5	1	0.539541	0.435232
CRP	MazE	320	2	1	0.216061	0.204423
CRP	MazE-MazF	320	2	1	0.216061	0.204423
CRP	MetJ	320	30	1	3.20695	0.966931
CRP	MhpR	320	1	1	0.108072	0.108072
CRP	MlrA	320	4	1	0.431796	0.366929
CRP	MqsA	320	5	1	0.539541	0.435232
CRP	MtlR	320	1	1	0.108072	0.108072
CRP	MurR	320	3	1	0.32397	0.290331
CRP	NadR	320	3	1	0.32397	0.290331
CRP	NarP	320	21	1	2.25245	0.908475
CRP	NrdR	320	6	1	0.647205	0.496139
CRP	NtrC	320	28	1	2.99539	0.958551
CRP	PutA	320	5	1	0.539541	0.435232
CRP	PuuR	320	8	1	0.862288	0.598896
CRP	RbsR	320	3	1	0.32397	0.290331
CRP	RhaR	320	2	1	0.216061	0.204423
CRP	SdiA	320	5	1	0.539541	0.435232
CRP	SlyA	320	6	1	0.647205	0.496139
CRP	SoxR	320	3	1	0.32397	0.290331
CRP	StpA	320	3	1	0.32397	0.290331
CRP	TdcA	320	1	1	0.108072	0.108072
CRP	TdcR	320	1	1	0.108072	0.108072
CRP	TreR	320	2	1	0.216061	0.204423
CRP	UhpA	320	2	1	0.216061	0.204423
CRP	UidR	320	2	1	0.216061	0.204423
CRP	YehT	320	1	1	0.108072	0.108072
CRP	ZraR	320	4	1	0.431796	0.366929
CsiR	Nac	1	15	1	0.00564759	0.00564759
CueR	ModE	3	8	1	0.00905317	0.00902927
CysB	HypT	11	5	1	0.0207077	0.0205523
CysB	NtrC	11	28	1	0.114964	0.109334
CytR	ModE	23	8	1	0.0688866	0.066931
CytR	Nac	23	15	1	0.128822	0.121658
DcuR	Fur	6	122	1	0.264429	0.237142
DeoR	ModE	8	8	1	0.0240962	0.0238749
DinJ-YafQ	LexA	2	44	1	0.0327623	0.0324999
DnaA	ArcA	15	118	1	0.638155	0.479942
DnaA	CpxR	15	70	1	0.385269	0.323838
DnaA	CytR	15	23	1	0.128822	0.121658
DnaA	NrdR	15	6	1	0.0338215	0.0333794
DnaA	PurR	15	21	1	0.117708	0.111734
DpiA	DcuR	9	6	1	0.0203389	0.0201861
DpiA	ExuR	9	11	1	0.0372176	0.0366622
DpiA	FlhDC	9	30	1	0.100781	0.0965202
DpiA	H-NS	9	105	1	0.343098	0.295543
DsdC	CRP	2	320	1	0.216061	0.204423
DsdC	NsrR	2	43	1	0.0320296	0.031779
EnvR	AcrR	1	3	1	0.00113464	0.00113464
EnvR	PhoP	1	36	1	0.0134479	0.0134479
EnvR	Rob	1	17	1	0.00639579	0.00639579
EnvR	SoxS	1	29	1	0.0108614	0.0108614
EnvY	Fur	2	122	1	0.0882764	0.0863435
EvgA	BaeR	10	4	1	0.0150715	0.014995
EvgA	FliZ	10	9	1	0.033847	0.0333918
EvgA	GadE	10	16	1	0.0600139	0.058515
EvgA	GadW	10	20	1	0.0749046	0.0725478
EvgA	GadX	10	37	1	0.137694	0.129672
ExuR	OxyR	11	44	1	0.179581	0.165901
FadR	IclR	16	8	1	0.0480473	0.04711
FeaR	NsrR	1	43	1	0.0160209	0.0160209
FhlA	Cra	8	47	1	0.139511	0.131447
FhlA	CRP	8	320	1	0.862288	0.598896
FhlA	FlhDC	8	30	1	0.0896165	0.086289
FhlA	HyfR	8	1	1	0.00302001	0.00302001
FhlA	ModE	8	8	1	0.0240962	0.0238749
FhlA	NarL	8	98	1	0.285479	0.252541
FhlA	NarP	8	21	1	0.0629437	0.0613156
Fis	AppY	237	2	1	0.164635	0.157885
Fis	ArgP	237	20	1	1.63522	0.819462
Fis	BasR	237	7	1	0.575136	0.451625
Fis	CdaR	237	4	1	0.329022	0.290739
Fis	CreB	237	3	1	0.24686	0.227176
Fis	CytR	237	23	1	1.87838	0.86017
Fis	DcuR	237	6	1	0.49316	0.402546
Fis	DeoR	237	8	1	0.65705	0.496654
Fis	FadR	237	16	1	1.31014	0.746049
Fis	GadE-RcsB	237	6	1	0.49316	0.402546
Fis	GalR	237	12	1	0.984089	0.642578
Fis	GalS	237	12	1	0.984089	0.642578
Fis	GlcC	237	2	1	0.164635	0.157885
Fis	IscR	237	13	1	1.06569	0.671867
Fis	LeuO	237	14	1	1.14724	0.698745
Fis	MalT	237	20	1	1.63522	0.819462
Fis	MarA	237	24	1	1.95932	0.871578
Fis	MarR	237	2	1	0.164635	0.157885
Fis	MazE	237	2	1	0.164635	0.157885
Fis	MazE-MazF	237	2	1	0.164635	0.157885
Fis	Mlc	237	7	1	0.575136	0.451625
Fis	MntR	237	6	1	0.49316	0.402546
Fis	MtlR	237	1	1	0.0823489	0.0823489
Fis	NanR	237	9	1	0.738902	0.537968
Fis	NrdR	237	6	1	0.49316	0.402546
Fis	OmpR	237	24	1	1.95932	0.871578
Fis	OxyR	237	44	1	3.56532	0.976409
Fis	PepA	237	3	1	0.24686	0.227176
Fis	PhoB	237	38	1	3.08604	0.960839
Fis	PhoP	237	36	1	2.9258	0.953617
Fis	RcsB-BglJ	237	2	1	0.164635	0.157885
Fis	Rob	237	17	1	1.3915	0.766826
Fis	RstA	237	4	1	0.329022	0.290739
Fis	SdiA	237	5	1	0.411122	0.34905
Fis	SlyA	237	6	1	0.49316	0.402546
Fis	StpA	237	3	1	0.24686	0.227176
Fis	TorR	237	12	1	0.984089	0.642578
Fis	XylR	237	4	1	0.329022	0.290739
FlhDC	Cra	30	47	1	0.518858	0.409175
FlhDC	ModE	30	8	1	0.0896165	0.086289
FliZ	Cra	9	47	1	0.156891	0.146587
FliZ	Fur	9	122	1	0.396194	0.333543
FliZ	MatA	9	5	1	0.0169555	0.0168535
FliZ	MlrA	9	4	1	0.0135695	0.0135082
FliZ	TorR	9	12	1	0.0405857	0.0399203
FNR	ArgR	131	34	1	1.58696	0.805059
FNR	CadC	131	2	1	0.0944808	0.0922654
FNR	Cbl	131	2	1	0.0944808	0.0922654
FNR	CdaR	131	4	1	0.188819	0.175953
FNR	CueR	131	3	1	0.141668	0.135129
FNR	CysB	131	11	1	0.517881	0.412247
FNR	DnaA	131	15	1	0.705138	0.515247
FNR	EvgA	131	10	1	0.470979	0.383213
FNR	ExuR	131	11	1	0.517881	0.412247
FNR	GadE-RcsB	131	6	1	0.283014	0.251867
FNR	GadW	131	20	1	0.938417	0.618831
FNR	GcvA	131	8	1	0.377067	0.320734
FNR	HdfR	131	2	1	0.0944808	0.0922654
FNR	HyfR	131	1	1	0.0472583	0.0472583
FNR	HypT	131	5	1	0.235934	0.214835
FNR	IscR	131	13	1	0.61158	0.466246
FNR	LeuO	131	14	1	0.658377	0.491341
FNR	MalT	131	20	1	0.938417	0.618831
FNR	MetR	131	8	1	0.377067	0.320734
FNR	MlrA	131	4	1	0.188819	0.175953
FNR	NagC	131	23	1	1.07796	0.669953
FNR	NikR	131	1	1	0.0472583	0.0472583
FNR	NorR	131	6	1	0.283014	0.251867
FNR	NrdR	131	6	1	0.283014	0.251867
FNR	PuuR	131	8	1	0.377067	0.320734
FNR	RcsB	131	13	1	0.61158	0.466246
FNR	RstA	131	4	1	0.188819	0.175953
FNR	RutR	131	7	1	0.330059	0.287138
FNR	SdiA	131	5	1	0.235934	0.214835
FNR	SlyA	131	6	1	0.283014	0.251867
FNR	TdcA	131	1	1	0.0472583	0.0472583
FNR	TdcR	131	1	1	0.0472583	0.0472583
FNR	TorR	131	12	1	0.564748	0.439902
FNR	YeiL	131	1	1	0.0472583	0.0472583
FNR	YqjI	131	2	1	0.0944808	0.0922654
Fur	CdaR	122	4	1	0.176419	0.165171
Fur	HypT	122	5	1	0.220441	0.201975
Fur	MatA	122	5	1	0.220441	0.201975
Fur	ModE	122	8	1	0.352306	0.302857
Fur	MqsA	122	5	1	0.220441	0.201975
Fur	Zur	122	4	1	0.176419	0.165171
GadE	Cra	16	47	1	0.278183	0.245287
GadE	MatA	16	5	1	0.0300636	0.0297263
GadE	Nac	16	15	1	0.0898513	0.0863971
GadE	PdhR	16	10	1	0.0600139	0.058515
GadE	PurR	16	21	1	0.125508	0.118702
GadE	RcsAB	16	7	1	0.0420573	0.0413525
GadE	SdiA	16	5	1	0.0300636	0.0297263
GadE-RcsB	CRP	6	320	1	0.647205	0.496139
GadE-RcsB	GadE	6	16	1	0.0360627	0.0355581
GadE-RcsB	MarA	6	24	1	0.0539317	0.0527825
GadE-RcsB	PhoP	6	36	1	0.0805349	0.0779506
GadE-RcsB	RcsB	6	13	1	0.0293341	0.0290048
GadE-RcsB	Rob	6	17	1	0.0383022	0.037731
GadE-RcsB	RutR	6	7	1	0.0158311	0.0157417
GadE-RcsB	SdiA	6	5	1	0.0113165	0.0112738
GadE-RcsB	TorR	6	12	1	0.0270878	0.0268089
GadW	ArcA	20	118	1	0.849275	0.581417
GadW	SdiA	20	5	1	0.037523	0.0369914
GadX	CspA	37	4	1	0.0552024	0.0540998
GadX	MqsA	37	5	1	0.068977	0.0671486
GadX	NtrC	37	28	1	0.382942	0.321273
GadX	SdiA	37	5	1	0.068977	0.0671486
GalR	FlhDC	12	30	1	0.134222	0.126509
GalS	FlhDC	12	30	1	0.134222	0.126509
GatR	ArcA	1	118	1	0.0427691	0.0427691
GatR	CRP	1	320	1	0.108072	0.108072
GcvA	PurR	8	21	1	0.0629437	0.0613156
GlcC	ArcA	2	118	1	0.0855059	0.0836929
GlcC	Cra	2	47	1	0.034957	0.0346579
GlcC	PdhR	2	10	1	0.00754147	0.00752867
GlpR	FlhDC	23	30	1	0.256197	0.227944
GlpR	IHF	23	114	1	0.943865	0.620043
GntR	Cra	13	47	1	0.226279	0.2045
GntR	IscR	13	13	1	0.0633896	0.0617027
GntR	KdgR	13	2	1	0.00979283	0.00977069
GntR	PhoB	13	38	1	0.183563	0.169135
GutM	GutR	1	1	1	0.000378501	0.000378501
HdfR	FliZ	2	9	1	0.00678988	0.00677963
HdfR	GadE	2	16	1	0.0120391	0.0120051
HdfR	LrhA	2	3	1	0.00226843	0.00226757
HdfR	Lrp	2	103	1	0.0750445	0.0736497
HdfR	MatA	2	5	1	0.00377786	0.003775
HdfR	Nac	2	15	1	0.0112909	0.0112611
HdfR	OmpR	2	24	1	0.0180044	0.0179267
HdfR	QseB	2	3	1	0.00226843	0.00226757
HdfR	RcsAB	2	7	1	0.00528501	0.00527902
HipAB	HipB	4	4	1	0.00604229	0.00603202
H-NS	AcrR	105	3	1	0.114626	0.11034
H-NS	CaiF	105	8	1	0.305091	0.267627
H-NS	CdaR	105	4	1	0.152776	0.144319
H-NS	CpxR	105	70	1	2.6085	0.93226
H-NS	CsiR	105	1	1	0.0382374	0.0382374
H-NS	CspA	105	4	1	0.152776	0.144319
H-NS	CysB	105	11	1	0.419026	0.348194
H-NS	FlhDC	105	30	1	1.13467	0.687418
H-NS	GalR	105	12	1	0.456947	0.37301
H-NS	GalS	105	12	1	0.456947	0.37301
H-NS	GutM	105	1	1	0.0382374	0.0382374
H-NS	GutR	105	1	1	0.0382374	0.0382374
H-NS	HdfR	105	2	1	0.0764459	0.0749983
H-NS	HypT	105	5	1	0.190898	0.176986
H-NS	LacI	105	3	1	0.114626	0.11034
H-NS	MazE	105	2	1	0.0764459	0.0749983
H-NS	MazE-MazF	105	2	1	0.0764459	0.0749983
H-NS	McbR	105	3	1	0.114626	0.11034
H-NS	MlrA	105	4	1	0.152776	0.144319
H-NS	MntR	105	6	1	0.228991	0.208394
H-NS	MqsA	105	5	1	0.190898	0.176986
H-NS	Nac	105	15	1	0.570538	0.44188
H-NS	NanR	105	9	1	0.343098	0.295543
H-NS	NarP	105	21	1	0.796953	0.557572
H-NS	NtrC	105	28	1	1.05982	0.662366
H-NS	OxyR	105	44	1	1.6555	0.817471
H-NS	QseB	105	3	1	0.114626	0.11034
H-NS	RcdA	105	9	1	0.343098	0.295543
H-NS	Rob	105	17	1	0.646123	0.483498
H-NS	RstA	105	4	1	0.152776	0.144319
H-NS	RutR	105	7	1	0.267056	0.238592
H-NS	SdiA	105	5	1	0.190898	0.176986
H-NS	SlyA	105	6	1	0.228991	0.208394
H-NS	SoxS	105	29	1	1.09726	0.675136
HU	AcrR	6	3	1	0.00679501	0.00678218
HU	GalR	6	12	1	0.0270878	0.0268089
HU	GalS	6	12	1	0.0270878	0.0268089
HU	MarA	6	24	1	0.0539317	0.0527825
HU	Rob	6	17	1	0.0383022	0.037731
HU	SoxS	6	29	1	0.0650454	0.0633655
HU	TrpR	6	10	1	0.0225902	0.0223995
IHF	AcrR	114	3	1	0.124044	0.119027
IHF	AtoC	114	2	1	0.0827273	0.0810307
IHF	Cbl	114	2	1	0.0827273	0.0810307
IHF	CsgD	114	24	1	0.984533	0.635624
IHF	CytR	114	23	1	0.943865	0.620043
IHF	DnaA	114	15	1	0.617418	0.468535
IHF	FadR	114	16	1	0.658331	0.490397
IHF	FlhDC	114	30	1	1.2279	0.716474
IHF	GadE	114	16	1	0.658331	0.490397
IHF	GlcC	114	2	1	0.0827273	0.0810307
IHF	GlrR	114	3	1	0.124044	0.119027
IHF	HipAB	114	4	1	0.16533	0.155438
IHF	HipB	114	4	1	0.16533	0.155438
IHF	HypT	114	5	1	0.206584	0.190331
IHF	IclR	114	8	1	0.33016	0.286522
IHF	MatA	114	5	1	0.206584	0.190331
IHF	MlrA	114	4	1	0.16533	0.155438
IHF	MntR	114	6	1	0.247807	0.223768
IHF	Nac	114	15	1	0.617418	0.468535
IHF	PepA	114	3	1	0.124044	0.119027
IHF	PhoP	114	36	1	1.47018	0.779252
IHF	PurR	114	21	1	0.862437	0.586833
IHF	RtcR	114	1	1	0.0413793	0.0413793
IHF	TdcA	114	1	1	0.0413793	0.0413793
IHF	TdcR	114	1	1	0.0413793	0.0413793
IHF	TrpR	114	10	1	0.412388	0.344157
IHF	YeiL	114	1	1	0.0413793	0.0413793
IscR	AppY	13	2	1	0.00979283	0.00977069
IscR	ArcA	13	118	1	0.553485	0.432701
IscR	CRP	13	320	1	1.39858	0.773011
IscR	FlhDC	13	30	1	0.145353	0.136275
IscR	IHF	13	114	1	0.535499	0.421927
IscR	ModE	13	8	1	0.0390826	0.0384706
IscR	NrdR	13	6	1	0.0293341	0.0290048
IscR	NsrR	13	43	1	0.20733	0.188987
IscR	OxyR	13	44	1	0.212072	0.192895
KdgR	Cra	2	47	1	0.034957	0.0346579
LacI	CRP	3	320	1	0.32397	0.290331
LexA	PdhR	44	10	1	0.163317	0.152058
LexA	SdiA	44	5	1	0.0818128	0.079236
LrhA	CRP	3	320	1	0.32397	0.290331
LrhA	FliZ	3	9	1	0.010181	0.0101503
LrhA	Fur	3	122	1	0.132365	0.126654
LrhA	IHF	3	114	1	0.124044	0.119027
LrhA	MatA	3	5	1	0.00566465	0.00565609
LrhA	QseB	3	3	1	0.00340136	0.00339879
LrhA	RcsAB	3	7	1	0.00792451	0.00790658
Lrp	AcrR	103	3	1	0.112524	0.108394
Lrp	Ada	103	4	1	0.149975	0.141823
Lrp	AidB	103	1	1	0.0375364	0.0375364
Lrp	CadC	103	2	1	0.0750445	0.0736497
Lrp	CpxR	103	70	1	2.56067	0.928768
Lrp	Cra	103	47	1	1.73402	0.831669
Lrp	CsiR	103	1	1	0.0375364	0.0375364
Lrp	EnvY	103	2	1	0.0750445	0.0736497
Lrp	GadE-RcsB	103	6	1	0.224793	0.20493
Lrp	GadW	103	20	1	0.745369	0.533402
Lrp	GcvA	103	8	1	0.299498	0.263352
Lrp	HU	103	6	1	0.224793	0.20493
Lrp	LrhA	103	3	1	0.112524	0.108394
Lrp	Mlc	103	7	1	0.26216	0.234704
Lrp	ModE	103	8	1	0.299498	0.263352
Lrp	NarL	103	98	1	3.5483	0.974737
Lrp	NhaR	103	7	1	0.26216	0.234704
Lrp	NsrR	103	43	1	1.58881	0.804357
Lrp	PhoP	103	36	1	1.33364	0.745325
Lrp	PurR	103	21	1	0.782343	0.55078
Lrp	Rob	103	17	1	0.634278	0.477082
Lrp	SoxS	103	29	1	1.07714	0.66824
Lrp	StpA	103	3	1	0.112524	0.108394
Lrp	TorR	103	12	1	0.44857	0.367517
Lrp	YeiL	103	1	1	0.0375364	0.0375364
MarA	EnvR	24	1	1	0.00900563	0.00900563
MarA	FliZ	24	9	1	0.080806	0.0780766
MarA	MarR	24	2	1	0.0180044	0.0179267
MarA	OxyR	24	44	1	0.389902	0.326183
MarA	PurR	24	21	1	0.187697	0.172421
MarA	PutA	24	5	1	0.0449601	0.0441913
MarA	SoxR	24	3	1	0.0269964	0.0267642
MarA	TorR	24	12	1	0.107619	0.102667
MarR	Cra	2	47	1	0.034957	0.0346579
MarR	Rob	2	17	1	0.0127867	0.0127482
MarR	SoxS	2	29	1	0.0217146	0.0216008
MatA	FlhDC	5	30	1	0.0560738	0.0548703
MazE	MazE-MazF	2	2	1	0.00151286	0.00151257
MetJ	OxyR	30	44	1	0.486282	0.389164
MetJ	PhoP	30	36	1	0.399056	0.332301
MetR	PurR	8	21	1	0.0629437	0.0613156
Mlc	SoxS	7	29	1	0.0758577	0.0735154
MlrA	Cra	4	47	1	0.0698611	0.0680891
MlrA	CsgD	4	24	1	0.0359817	0.0355188
MlrA	LeuO	4	14	1	0.0210684	0.0209142
MprA	AcrR	3	3	1	0.00340136	0.00339879
MprA	CRP	3	320	1	0.32397	0.290331
MprA	EnvR	3	1	1	0.00113464	0.00113464
MprA	IHF	3	114	1	0.124044	0.119027
MprA	MarA	3	24	1	0.0269964	0.0267642
MprA	OmpR	3	24	1	0.0269964	0.0267642
MprA	PhoP	3	36	1	0.0403132	0.0397885
MprA	Rob	3	17	1	0.0191728	0.0190577
MprA	SoxS	3	29	1	0.0325596	0.0322195
Nac	NtrC	15	28	1	0.156533	0.145953
NagC	CreB	23	3	1	0.0258813	0.0256682
NagC	EvgA	23	10	1	0.0860432	0.0829213
NagC	Fur	23	122	1	1.00718	0.644445
NagC	GalR	23	12	1	0.103174	0.0986257
NagC	GalS	23	12	1	0.103174	0.0986257
NagC	IHF	23	114	1	0.943865	0.620043
NagC	LexA	23	44	1	0.373796	0.315057
NagC	RcsB	23	13	1	0.11173	0.106372
NanR	IHF	9	114	1	0.37129	0.315952
NarL	Fur	98	122	1	4.17394	0.986977
NarL	OxyR	98	44	1	1.54908	0.795982
NarL	TorR	98	12	1	0.427574	0.353554
NarP	Cra	21	47	1	0.364429	0.308578
NarP	ModE	21	8	1	0.0629437	0.0613156
NarP	OxyR	21	44	1	0.341549	0.292237
NikR	NarL	1	98	1	0.0357795	0.0357795
NorR	IHF	6	114	1	0.247807	0.223768
NorR	NarL	6	98	1	0.214271	0.196191
NorR	NarP	6	21	1	0.0472434	0.0463658
NorR	NsrR	6	43	1	0.0959436	0.0922713
NrdR	Fur	6	122	1	0.264429	0.237142
NsrR	CpxR	43	70	1	1.09292	0.67231
NsrR	Cra	43	47	1	0.740095	0.528761
NsrR	CytR	43	23	1	0.365437	0.309189
NsrR	GadE	43	16	1	0.254887	0.227143
NsrR	MatA	43	5	1	0.0799832	0.0775208
NsrR	MetR	43	8	1	0.127828	0.121052
NsrR	ModE	43	8	1	0.127828	0.121052
OmpR	AcrR	24	3	1	0.0269964	0.0267642
OmpR	ArcA	24	118	1	1.0176	0.648034
OmpR	Cra	24	47	1	0.416021	0.343922
OmpR	CsgD	24	24	1	0.21427	0.194395
OmpR	FadR	24	16	1	0.143277	0.134396
OmpR	HU	24	6	1	0.0539317	0.0527825
OmpR	LrhA	24	3	1	0.0269964	0.0267642
OmpR	MarA	24	24	1	0.21427	0.194395
OmpR	MatA	24	5	1	0.0449601	0.0441913
OmpR	MlrA	24	4	1	0.0359817	0.0355188
OmpR	PhoB	24	38	1	0.337488	0.289189
OmpR	PhoP	24	36	1	0.319964	0.276392
OmpR	QseB	24	3	1	0.0269964	0.0267642
OmpR	RcdA	24	9	1	0.080806	0.0780766
OmpR	RcsB	24	13	1	0.116544	0.110712
OmpR	Rob	24	17	1	0.152174	0.142144
OmpR	SoxS	24	29	1	0.258424	0.229679
PdhR	HypT	10	5	1	0.0188323	0.018705
PdhR	SdiA	10	5	1	0.0188323	0.018705
PhoB	ArcA	38	118	1	1.60278	0.807706
PhoB	AscG	38	9	1	0.127274	0.120477
PhoB	CpxR	38	70	1	0.967636	0.627275
PhoB	Cra	38	47	1	0.655258	0.486005
PhoB	CreB	38	3	1	0.042521	0.0419366
PhoB	EnvY	38	2	1	0.0283581	0.0281622
PhoB	Fur	38	122	1	1.65471	0.817928
PhoB	GadE	38	16	1	0.225669	0.203808
PhoB	GadW	38	20	1	0.281662	0.247742
PhoB	GadX	38	37	1	0.517768	0.408407
PhoB	KdgR	38	2	1	0.0283581	0.0281622
PhoB	RcsB	38	13	1	0.183563	0.169135
PhoB	RutR	38	7	1	0.0990658	0.0950594
PhoB	SdiA	38	5	1	0.0708148	0.068887
PhoB	TorR	38	12	1	0.169507	0.157236
PhoP	AcrR	36	3	1	0.0403132	0.0397885
PhoP	CysB	36	11	1	0.147369	0.138124
PhoP	FadR	36	16	1	0.213952	0.194266
PhoP	HypT	36	5	1	0.0671378	0.0654064
PhoP	MalT	36	20	1	0.267037	0.236464
PhoP	NtrC	36	28	1	0.372732	0.314176
PhoP	PdhR	36	10	1	0.134022	0.126421
PhoP	PurR	36	21	1	0.280284	0.246653
PhoP	RbsR	36	3	1	0.0403132	0.0397885
PhoP	SdiA	36	5	1	0.0671378	0.0654064
PrpR	AscG	4	9	1	0.0135695	0.0135082
PrpR	Cra	4	47	1	0.0698611	0.0680891
PrpR	PhoB	4	38	1	0.0566732	0.0555105
PurR	Nac	21	15	1	0.117708	0.111734
PurR	PepA	21	3	1	0.0236485	0.0234713
PurR	RbsR	21	3	1	0.0236485	0.0234713
QseB	CRP	3	320	1	0.32397	0.290331
QseB	FliZ	3	9	1	0.010181	0.0101503
QseB	Fur	3	122	1	0.132365	0.126654
QseB	IHF	3	114	1	0.124044	0.119027
QseB	MatA	3	5	1	0.00566465	0.00565609
QseB	RcsAB	3	7	1	0.00792451	0.00790658
RcdA	CpxR	9	70	1	0.231685	0.209484
RcdA	Cra	9	47	1	0.156891	0.146587
RcdA	CRP	9	320	1	0.969708	0.642099
RcdA	CsgD	9	24	1	0.080806	0.0780766
RcdA	FliZ	9	9	1	0.0304738	0.030109
RcdA	IHF	9	114	1	0.37129	0.315952
RcdA	LexA	9	44	1	0.147041	0.137981
RcdA	MlrA	9	4	1	0.0135695	0.0135082
RcdA	PhoB	9	38	1	0.127274	0.120477
RcdA	RcsAB	9	7	1	0.0237197	0.0235062
RcnR	Fur	4	122	1	0.176419	0.165171
RcsAB	Cra	7	47	1	0.122119	0.116032
RcsAB	CsgD	7	24	1	0.0628966	0.0612933
RcsAB	Fur	7	122	1	0.308384	0.270746
RcsAB	MatA	7	5	1	0.0131975	0.0131379
RcsAB	MlrA	7	4	1	0.010562	0.0105262
RcsB	ArcA	13	118	1	0.553485	0.432701
RcsB	IHF	13	114	1	0.535499	0.421927
RcsB	LexA	13	44	1	0.212072	0.192895
RcsB	MarA	13	24	1	0.116544	0.110712
RcsB	NhaR	13	7	1	0.0342102	0.0337502
RcsB	PdhR	13	10	1	0.0488164	0.047837
RcsB-BglJ	CRP	2	320	1	0.216061	0.204423
RelB-RelE	RelB	4	2	1	0.00302343	0.00302172
RhaS	RhaR	8	2	1	0.00603773	0.00602975
Rob	OxyR	17	44	1	0.276908	0.244235
RstA	Cra	4	47	1	0.0698611	0.0680891
RstA	CsgD	4	24	1	0.0359817	0.0355188
RstA	EnvY	4	2	1	0.00302343	0.00302172
RstA	FliZ	4	9	1	0.0135695	0.0135082
RstA	Fur	4	122	1	0.176419	0.165171
RstA	MlrA	4	4	1	0.00604229	0.00603202
RstA	NarL	4	98	1	0.142956	0.135543
RstA	RcsAB	4	7	1	0.010562	0.0105262
RutR	CRP	7	320	1	0.754787	0.550456
RutR	FliZ	7	9	1	0.0237197	0.0235062
RutR	Fur	7	122	1	0.308384	0.270746
RutR	GadE	7	16	1	0.0420573	0.0413525
RutR	GadW	7	20	1	0.0524926	0.0513829
RutR	GadX	7	37	1	0.0964948	0.0926941
RutR	IHF	7	114	1	0.288999	0.255812
RutR	NemR	7	1	1	0.0026435	0.0026435
RutR	NtrC	7	28	1	0.0732693	0.0710856
RutR	PepA	7	3	1	0.00792451	0.00790658
RutR	PurR	7	21	1	0.0550965	0.0538716
RutR	RcsB	7	13	1	0.0342102	0.0337502
RutR	SdiA	7	5	1	0.0131975	0.0131379
RutR	TorR	7	12	1	0.0315905	0.0312008
SdiA	TorR	5	12	1	0.0225817	0.0223954
SoxR	Rob	3	17	1	0.0191728	0.0190577
SoxS	Zur	29	4	1	0.0433964	0.0427189
TdcA	TdcR	1	1	1	0.000378501	0.000378501
TyrR	CpxR	19	70	1	0.487274	0.390605
TyrR	Cra	19	47	1	0.329969	0.283939
UlaR	CRP	4	320	1	0.431796	0.366929
UxuR	UidR	9	2	1	0.00678988	0.00677963
XylR	AraC	4	20	1	0.0300298	0.0297099
XylR	ArcA	4	118	1	0.170882	0.160322
YdeO	CRP	2	320	1	0.216061	0.204423
YdeO	FliZ	2	9	1	0.00678988	0.00677963
YdeO	GadE	2	16	1	0.0120391	0.0120051
YdeO	GadW	2	20	1	0.0150263	0.0149726
YdeO	GadX	2	37	1	0.0276221	0.0274364
YdeO	RcsB	2	13	1	0.00979283	0.00977069
YefM	YefM-YoeB	2	2	1	0.00151286	0.00151257
YqjI	Fur	2	122	1	0.0882764	0.0863435
AdiY	GadW	4	20	2	0.0300298	0.000318492
AdiY	GadX	4	37	2	0.0552024	0.00109299
AdiY	H-NS	4	105	2	0.152776	0.008245
AdiY	IHF	4	114	2	0.16533	0.00962158
AdiY	RcsB	4	13	2	0.0195708	0.000131901
AppY	ArcA	2	118	2	0.0855059	0.00181298
ArcA	BetI	118	2	2	0.0855059	0.00181298
ArcA	FlhDC	118	30	2	1.26914	0.364705
ArgP	CRP	20	320	2	2.146	0.649288
ArgP	DnaA	20	15	2	0.112145	0.00526135
ArgP	Fur	20	122	2	0.876793	0.217722
ArgP	Lrp	20	103	2	0.745369	0.169553
ArgR	IHF	34	114	2	1.38954	0.40811
ArgR	NtrC	34	28	2	0.352288	0.0473628
BasR	CpxR	7	70	2	0.180336	0.0126378
BasR	IHF	7	114	2	0.288999	0.0309718
BetI	Cra	2	47	2	0.034957	0.000299109
Cbl	CysB	2	11	2	0.00829249	0.0000156344
CpxR	CsgD	70	24	2	0.614349	0.124338
CpxR	CytR	70	23	2	0.588972	0.115892
CpxR	EnvY	70	2	2	0.0516219	0.000656931
CpxR	FliZ	70	9	2	0.231685	0.020925
CRP	CaiF	320	8	2	0.862288	0.210219
CRP	FucR	320	2	2	0.216061	0.0116381
CRP	LsrR	320	2	2	0.216061	0.0116381
CRP	MalI	320	2	2	0.216061	0.0116381
CRP	ModE	320	8	2	0.862288	0.210219
CRP	PaaX	320	2	2	0.216061	0.0116381
CRP	PurR	320	21	2	2.25245	0.675805
CRP	RcsAB	320	7	2	0.754787	0.169273
CRP	TorR	320	12	2	1.29148	0.376041
CRP	XylR	320	4	2	0.431796	0.0601442
CRP	YiaJ	320	2	2	0.216061	0.0116381
DpiA	NarL	9	98	2	0.321043	0.0385065
ExuR	UxuR	11	9	2	0.0372176	0.000551081
FabR	FadR	2	16	2	0.0120391	0.0000339831
FhlA	IHF	8	114	2	0.33016	0.0401685
FhlA	NsrR	8	43	2	0.127828	0.00657082
Fis	AdiY	237	4	2	0.329022	0.036172
Fis	ArgR	237	34	2	2.76532	0.777606
Fis	CspA	237	4	2	0.329022	0.036172
Fis	DnaA	237	15	2	1.22872	0.351278
Fis	FliZ	237	9	2	0.738902	0.16491
Fis	GadE	237	16	2	1.31014	0.381607
Fis	GadW	237	20	2	1.63522	0.495644
Fis	GlpR	237	23	2	1.87838	0.571778
Fis	ModE	237	8	2	0.65705	0.135382
Fis	RutR	237	7	2	0.575136	0.107221
Fis	SoxS	237	29	2	2.36307	0.69774
FlhDC	CsgD	30	24	2	0.267236	0.0284226
FliZ	CsgD	9	24	2	0.080806	0.00267711
FliZ	RcsAB	9	7	2	0.0237197	0.000212535
FNR	AdiY	131	4	2	0.188819	0.0124635
FNR	ArgP	131	20	2	0.938417	0.240827
FNR	CaiF	131	8	2	0.377067	0.0512231
FNR	DpiA	131	9	2	0.424041	0.0638225
FNR	GadX	131	37	2	1.72505	0.521235
FNR	GlpR	131	23	2	1.07796	0.293571
FNR	NtrC	131	28	2	1.30985	0.37974
FNR	PhoB	131	38	2	1.77101	0.535555
FNR	PhoP	131	36	2	1.67906	0.506615
FNR	PurR	131	21	2	0.984968	0.258415
Fur	NtrC	122	28	2	1.22383	0.348072
GadE	ArcA	16	118	2	0.680443	0.146171
GadE	TorR	16	12	2	0.0719623	0.00214935
GadE-RcsB	ArcA	6	118	2	0.25613	0.0242155
GadE-RcsB	GadW	6	20	2	0.0450106	0.000787892
GadW	TorR	20	12	2	0.0898177	0.00335934
GadX	Fur	37	122	2	1.61177	0.484489
GadX	TorR	37	12	2	0.165108	0.0111492
GlpR	ArcA	23	118	2	0.975566	0.254891
HdfR	CRP	2	320	2	0.216061	0.0116381
HdfR	Fur	2	122	2	0.0882764	0.00193291
HdfR	IHF	2	114	2	0.0827273	0.00169656
H-NS	CadC	105	2	2	0.0764459	0.00144761
H-NS	Cra	105	47	2	1.7664	0.533434
H-NS	HU	105	6	2	0.228991	0.0195742
H-NS	LrhA	105	3	2	0.114626	0.00423103
H-NS	NagC	105	23	2	0.872198	0.216141
H-NS	NarL	105	98	2	3.61456	0.884796
H-NS	NhaR	105	7	2	0.267056	0.0267086
H-NS	NsrR	105	43	2	1.61848	0.486302
H-NS	PhoB	105	38	2	1.43295	0.423275
H-NS	RcsAB	105	7	2	0.267056	0.0267086
H-NS	RcsB-BglJ	105	2	2	0.0764459	0.00144761
H-NS	TorR	105	12	2	0.456947	0.0739268
H-NS	YdeO	105	2	2	0.0764459	0.00144761
IHF	CysB	114	11	2	0.453456	0.0726656
IHF	EnvY	114	2	2	0.0827273	0.00169656
IHF	MarA	114	24	2	0.984533	0.258282
IHF	ModE	114	8	2	0.33016	0.0401685
IHF	NtrC	114	28	2	1.1469	0.319383
IHF	OxyR	114	44	2	1.79153	0.541371
IHF	PaaX	114	2	2	0.0827273	0.00169656
IHF	PdhR	114	10	2	0.412388	0.0611012
IHF	PspF	114	5	2	0.206584	0.015593
IHF	Rob	114	17	2	0.699214	0.152869
IHF	SoxS	114	29	2	1.18742	0.33449
IHF	YiaJ	114	2	2	0.0827273	0.00169656
IscR	Fur	13	122	2	0.571418	0.108987
IscR	NarL	13	98	2	0.46303	0.0758901
IscR	NarP	13	21	2	0.102091	0.00435001
LeuO	StpA	14	3	2	0.0158072	0.0000771364
LexA	ArcA	44	118	2	1.8517	0.559598
Lrp	ArcA	103	118	2	4.24147	0.932136
Lrp	FliZ	103	9	2	0.336808	0.0420546
Lrp	Fur	103	122	2	4.3789	0.939728
Lrp	GadX	103	37	2	1.37018	0.401041
Lrp	MarA	103	24	2	0.8931	0.22396
Lrp	OmpR	103	24	2	0.8931	0.22396
Lrp	RcsB	103	13	2	0.485767	0.0825089
MarA	AcrR	24	3	2	0.0269964	0.000231619
MarA	GadE	24	16	2	0.143277	0.00854421
MarA	GadW	24	20	2	0.178827	0.0131985
MarA	GadX	24	37	2	0.328729	0.0417066
MelR	CRP	10	320	2	1.07705	0.293827
MetJ	HypT	30	5	2	0.0560738	0.00119095
MetR	Fur	8	122	2	0.352306	0.0452547
MetR	MetJ	8	30	2	0.0896165	0.00325822
Mlc	Cra	7	47	2	0.122119	0.00591737
MntR	Fur	6	122	2	0.264429	0.0257204
MntR	OxyR	6	44	2	0.0981383	0.00376254
NagC	Cra	23	47	2	0.398837	0.0591111
NagC	Mlc	23	7	2	0.0602985	0.00145237
NagC	PhoP	23	36	2	0.306747	0.0367119
NanR	CRP	9	320	2	0.969708	0.251953
NanR	NagC	9	23	2	0.0774681	0.00246013
NarL	Cra	98	47	2	1.65286	0.497369
NarL	FlhDC	98	30	2	1.06173	0.287362
NarL	ModE	98	8	2	0.285479	0.0306738
NarP	FlhDC	21	30	2	0.234095	0.0221228
NsrR	ArcA	43	118	2	1.81029	0.547183
NsrR	FlhDC	43	30	2	0.475408	0.0806939
NsrR	OxyR	43	44	2	0.693629	0.15181
NsrR	PdhR	43	10	2	0.159665	0.0103331
OmpR	EnvY	24	2	2	0.0180044	0.0000776925
OmpR	FliZ	24	9	2	0.080806	0.00267711
OmpR	Fur	24	122	2	1.05057	0.283209
OmpR	RcsAB	24	7	2	0.0628966	0.00158125
PdhR	Cra	10	47	2	0.174258	0.0122372
PhoB	CusR	38	2	2	0.0283581	0.000195827
PhoB	GadE-RcsB	38	6	2	0.0849456	0.00282524
PhoB	IHF	38	114	2	1.5507	0.463943
PhoB	NsrR	38	43	2	0.600385	0.11999
PhoB	PhoP	38	36	2	0.503962	0.0892859
PhoP	FliZ	36	9	2	0.120666	0.00593174
PhoP	Rob	36	17	2	0.227238	0.0208324
PhoP	SoxS	36	29	2	0.385899	0.0558355
PhoP	TorR	36	12	2	0.160706	0.0105803
PrpR	CRP	4	320	2	0.431796	0.0601442
PurR	Fur	21	122	2	0.920286	0.234042
PuuR	ArcA	8	118	2	0.341249	0.0426849
RcsB	CRP	13	320	2	1.39858	0.415662
RcsB	EvgA	13	10	2	0.0488164	0.000968632
RcsB	FliZ	13	9	2	0.0439513	0.000777627
RcsB	SdiA	13	5	2	0.0244543	0.000219064
RcsB	TorR	13	12	2	0.0585355	0.00141074
RcsB-BglJ	LeuO	2	14	2	0.0105421	0.0000258094
RcsB-BglJ	StpA	2	3	2	0.00226843	8.57954*10^-7
Rob	AcrR	17	3	2	0.0191728	0.000114934
RstA	CpxR	4	70	2	0.103166	0.00380527
RstA	CRP	4	320	2	0.431796	0.0601442
RstA	OmpR	4	24	2	0.0359817	0.000460344
RstA	PhoB	4	38	2	0.0566732	0.00115228
RstA	RcdA	4	9	2	0.0135695	0.0000611842
RutR	ArcA	7	118	2	0.298705	0.0329422
RutR	PhoP	7	36	2	0.0939219	0.00352434
SoxR	SoxS	3	29	2	0.0325596	0.000339018
SoxS	AcrR	29	3	2	0.0325596	0.000339018
SoxS	OxyR	29	44	2	0.470249	0.0791655
TyrR	HU	19	6	2	0.0427762	0.000710344
TyrR	TrpR	19	10	2	0.0711861	0.00208883
UlaR	IHF	4	114	2	0.16533	0.00962158
UxuR	OxyR	9	44	2	0.147041	0.00873322
YdeO	EvgA	2	10	2	0.00754147	0.0000128014
YdeO	PhoP	2	36	2	0.0268856	0.000175755
AdiY	CRP	4	320	3	0.431796	0.0045891
AdiY	GadE	4	16	3	0.02406	7.12261*10^-7
ArcA	Rob	118	17	3	0.722698	0.0329374
ArgR	CRP	34	320	3	3.6291	0.719967
CpxR	BaeR	70	4	3	0.103166	0.000064566
Cra	Rob	47	17	3	0.295458	0.00282121
CRP	AscG	320	9	3	0.969708	0.0635937
CRP	DeoR	320	8	3	0.862288	0.0460181
CRP	FadR	320	16	3	1.71938	0.24293
CRP	FlhDC	320	30	3	3.20695	0.636991
CRP	GadW	320	20	3	2.146	0.364835
CRP	MalT	320	20	3	2.146	0.364835
CRP	RhaS	320	8	3	0.862288	0.0460181
DcuR	ArcA	6	118	3	0.25613	0.00138051
DcuR	CRP	6	320	3	0.647205	0.0193973
DcuR	NarL	6	98	3	0.214271	0.000817097
DeoR	CytR	8	23	3	0.0688866	0.0000303917
DpiA	ArcA	9	118	3	0.38376	0.00525872
EvgA	PhoP	10	36	3	0.134022	0.000248883
Fis	FlhDC	237	30	3	2.44364	0.447011
Fis	GadX	237	37	3	3.00595	0.589071
Fis	NtrC	237	28	3	2.28244	0.402685
Fis	PdhR	237	10	3	0.820693	0.0424915
Fis	PurR	237	21	3	1.71633	0.24327
Fis	RcsB	237	13	3	1.06569	0.0842226
FliZ	GadE	9	16	3	0.0540329	0.0000146026
FliZ	GadW	9	20	3	0.0674395	0.000029394
FliZ	GadX	9	37	3	0.123971	0.000191031
FNR	DcuR	131	6	3	0.283014	0.00184789
FNR	FhlA	131	8	3	0.377067	0.0048145
FNR	Nac	131	15	3	0.705138	0.0305027
FNR	OxyR	131	44	3	2.04606	0.336034
FNR	SoxR	131	3	3	0.141668	0.000103017
Fur	Cra	122	47	3	2.03977	0.334269
Fur	Nac	122	15	3	0.658832	0.0255439
Fur	Rob	122	17	3	0.746115	0.0357511
Fur	SoxR	122	3	3	0.132365	0.0000838821
GadE	Fur	16	122	3	0.70249	0.0304225
GadE-RcsB	GadX	6	37	3	0.0827411	0.0000469614
GadX	ArcA	37	118	3	1.56118	0.203329
GntR	IdnR	13	4	3	0.0195708	3.65307*10^-7
H-NS	FliZ	105	9	3	0.343098	0.0038247
H-NS	MarA	105	24	3	0.909778	0.0601239
H-NS	MatA	105	5	3	0.190898	0.000511624
H-NS	OmpR	105	24	3	0.909778	0.0601239
H-NS	StpA	105	3	3	0.114626	0.0000542559
IdnR	CRP	4	320	3	0.431796	0.0045891
IHF	Cra	114	47	3	1.91155	0.298547
IHF	FliZ	114	9	3	0.37129	0.00478869
IHF	HU	114	6	3	0.247807	0.00125315
IHF	NarP	114	21	3	0.862437	0.0523452
IHF	RcsAB	114	7	3	0.288999	0.00212485
Lrp	GadE	103	16	3	0.597193	0.019847
Lrp	Nac	103	15	3	0.560079	0.0165842
MarA	ArcA	24	118	3	1.0176	0.0786959
MarA	Fur	24	122	3	1.05057	0.0848364
MarA	PhoP	24	36	3	0.319964	0.00363509
OmpR	CpxR	24	70	3	0.614349	0.0221227
PhoP	GadW	36	20	3	0.267037	0.00213293
RstA	IHF	4	114	3	0.16533	0.000267033
TyrR	IHF	19	114	3	0.780887	0.0405324
ArcA	SoxS	118	29	4	1.2273	0.0319345
Cra	SoxS	47	29	4	0.501751	0.00136134
CRP	CpxR	320	70	4	7.37247	0.94733
CRP	DnaA	320	15	4	1.61253	0.0687769
CRP	GadX	320	37	4	3.9449	0.567379
CRP	GalR	320	12	4	1.29148	0.0323626
CRP	GalS	320	12	4	1.29148	0.0323626
CRP	MarA	320	24	4	2.57133	0.251603
CRP	OxyR	320	44	4	4.679	0.703887
CRP	PdhR	320	10	4	1.07705	0.0163707
DpiA	CRP	9	320	4	0.969708	0.0107328
Fis	NarP	237	21	4	1.71633	0.0864277
Fis	NsrR	237	43	4	3.48559	0.465344
FNR	FlhDC	131	30	4	1.40236	0.0486942
FNR	GadE	131	16	4	0.751864	0.00545371
FNR	Lrp	131	103	4	4.68667	0.699237
FNR	MarA	131	24	4	1.12441	0.0235719
FNR	ModE	131	8	4	0.377067	0.000284853
FNR	PdhR	131	10	4	0.470979	0.000791235
FNR	Rob	131	17	4	0.798555	0.00686665
GadE	GadW	16	20	4	0.119577	3.90388*10^-6
GlpR	CRP	23	320	4	2.46512	0.227556
H-NS	ArcA	105	118	4	4.32068	0.63587
H-NS	EvgA	105	10	4	0.381076	0.000350459
H-NS	GadE-RcsB	105	6	4	0.228991	0.0000283593
H-NS	GadW	105	20	4	0.759288	0.00594142
IHF	CpxR	114	70	4	2.82283	0.311656
MarA	Cra	24	47	4	0.416021	0.00065353
NsrR	CRP	43	320	4	4.57436	0.686503
NsrR	Fur	43	122	4	1.86895	0.114233
NsrR	NarL	43	98	4	1.51444	0.0625852
NsrR	NarP	43	21	4	0.33391	0.000272701
PhoP	ArcA	36	118	4	1.51956	0.0627799
PhoP	GadE	36	16	4	0.213952	0.0000437656
PhoP	GadX	36	37	4	0.490883	0.0012625
RcsB	GadE	13	16	4	0.0779298	5.97053*10^-7
RcsB	GadW	13	20	4	0.0972658	1.56292*10^-6
UxuR	CRP	9	320	4	0.969708	0.0107328
ArcA	PdhR	118	10	5	0.426239	0.0000274649
CRP	FliZ	320	9	5	0.969708	0.00122968
CRP	GadE	320	16	5	1.71938	0.0223298
CRP	Mlc	320	7	5	0.754787	0.000247287
CRP	Nac	320	15	5	1.61253	0.0168196
CRP	Rob	320	17	5	1.82616	0.0288838
ExuR	CRP	11	320	5	1.1843	0.00374178
FNR	SoxS	131	29	5	1.35612	0.00994051
Fur	OxyR	122	44	5	1.9117	0.0399287
GadE	GadX	16	37	5	0.219813	1.45038*10^-6
GalR	GalS	12	12	5	0.0540531	5.54463*10^-10
GntR	CRP	13	320	5	1.39858	0.00866206
H-NS	Fur	105	122	5	4.46067	0.463828
H-NS	LeuO	105	14	5	0.532703	0.000110427
OmpR	CRP	24	320	5	2.57133	0.106096
PdhR	Fur	10	122	5	0.44005	0.000032112
RcsB	GadX	13	37	5	0.1788	4.42777*10^-7
RcsB	PhoP	13	36	5	0.174032	3.8461*10^-7
ArcA	FadR	118	16	6	0.680443	0.0000294357
CRP	AraC	320	20	6	2.146	0.0153133
CRP	PhoP	320	36	6	3.83971	0.178981
CRP	SoxS	320	29	6	3.10121	0.0817402
Fis	Fur	237	122	6	9.60659	0.928992
Fur	SoxS	122	29	6	1.26706	0.00127738
GadX	GadW	37	20	6	0.274353	1.47437*10^-7
H-NS	PhoP	105	36	6	1.35855	0.0019376
H-NS	RcsB	105	13	6	0.494839	3.64547*10^-6
PhoB	CRP	38	320	6	4.05	0.212751
Fis	Cra	237	47	7	3.80416	0.0808685
FNR	Cra	131	47	7	2.18313	0.0052725
H-NS	GadE	105	16	7	0.608345	8.12309*10^-7
H-NS	GadX	105	37	7	1.39577	0.000359815
H-NS	IHF	105	114	7	4.18027	0.122121
IHF	NsrR	114	43	7	1.75147	0.00147496
Lrp	IHF	103	114	7	4.10364	0.113615
NagC	CRP	23	320	7	2.46512	0.00816713
OmpR	IHF	24	114	7	0.984533	0.0000315437
CRP	NarL	320	98	8	10.2159	0.81772
IHF	Fur	114	122	8	4.8272	0.10705
Lrp	CRP	103	320	8	10.7176	0.856356
ArcA	Cra	118	47	9	1.97575	0.000106831
Fis	Lrp	237	103	9	8.16664	0.431814
FNR	NarP	131	21	9	0.984968	1.52429*10^-7
FNR	NsrR	131	43	9	2.00031	0.000113619
IHF	NarL	114	98	9	3.91156	0.0148998
ArcA	NarL	118	98	10	4.04294	0.00631229
CRP	CytR	320	23	10	2.46512	0.0000555731
FNR	H-NS	131	105	10	4.77419	0.01936
ArcA	Fur	118	122	11	4.98933	0.0100117
IHF	ArcA	114	118	11	4.6757	0.00618712
NarP	NarL	21	98	11	0.745724	1.69495*10^-11
Fis	NarL	237	98	12	7.78439	0.084638
Fis	ArcA	237	118	13	9.30509	0.134132
Fis	H-NS	237	105	13	8.31915	0.0683875
H-NS	CRP	105	320	14	10.9178	0.196871
MarA	Rob	24	17	14	0.152174	1.19998*10^-28
SoxS	Rob	29	17	14	0.183533	4.59802*10^-27
H-NS	Lrp	105	103	15	3.79206	3.14621*10^-6
CRP	Cra	320	47	16	4.99244	0.0000125683
CRP	Fur	320	122	18	12.6073	0.0736529
Fis	IHF	237	114	18	9.00272	0.00301934
MarA	SoxS	24	29	18	0.258424	5.54622*10^-34
Fis	FNR	237	131	19	10.2818	0.00575817
FNR	IHF	131	114	23	5.16647	4.29325*10^-10
FNR	Fur	131	122	24	5.51302	2.7864*10^-10
IHF	CRP	114	320	26	11.8148	0.0000625841
FNR	NarL	131	98	27	4.4673	3.02297*10^-15
FNR	ArcA	131	118	30	5.34	6.38024*10^-16
CRP	ArcA	320	118	31	12.2117	4.47177*10^-7
FNR	CRP	131	320	31	13.4934	4.65673*10^-6
Fis	CRP	237	320	38	23.5127	0.00146387
